# Supplementary material for: Protein kinases associated with the yeast phosphoproteome
Source: BMC Bioinformatics. 2006 Jan 31;7:47. doi: 10.1186/1471-2105-7-47 (PMC1373605; doi:10.1186/1471-2105-7-47)
Supplement: Additional File 1 — Table S1: Substrate specificities of S. cerevisiae protein kinases [file 1471-2105-7-47-S1.xls]

## Sheet: Sheet1
Table S1
Substrate specificities of S. cerevisiae protein kinases
			Predicted substrate specificity a
Protein kinase	Family b	Function c	(-3)	(-2)	(+1)	(+2)	(+3)
TPK1	I_A	cAMP-dependent protein kinase, Ras signal transduction, pseudohyphal growth	R/K/S/T	K/R/S/T	F/L/I/V	V/A/P/S	F/L/R/K
TPK2	I_A	cAMP-dependent protein kinase, Ras signal transduction, pseudohyphal growth	R/K/S/T	K/R/S/T	F/L/I/V	V/A/P/S	F/L/R/K
TPK3	I_A	cAMP-dependent protein kinase, pseudohyphal growth	R/K/S/T	K/R/S/T	F/L/I/V	V/A/P/S	F/L/R/K
PKC1	I_B	Actin filament organization, cell wall organization and biogenesis	R/K/S/T	K/R/S/T	F/L/I/V	R/K/Q/S	F/L/R/K
SCH9	I_C	Response to oxidative stress, regulation of cell size	R/K/S/T	R/K/S/T	F/L/I/V	Q/N/S/T	F/L/R/K
YPK1	I_C	Endocytosis, sphingolipid metabolism	R/K/S/T	R/K/S/T	F/L/I/V	Q/N/S/T	F/L/R/K
YPK2	I_C	Unknown	R/K/S/T	R/K/S/T	F/L/I/V	Q/N/S/T	F/L/R/K
KIN82	I_D	Pheromone response	R/K/S/T	R/K/S/T	R/K/H/S	E/D/Y/S	L/I/R/K
YNR047W	I_D	Pheromone response	R/K/S/T	R/K/S/T	R/K/H/S	E/D/Y/S	L/I/R/K
DBF2	I_E	Nuclear division	R/K/S/T	K/R/S/T	F/L/I/V	V/A/P/R	F/L/R/K
DBF20	I_E	Cell cycle	R/K/S/T	K/R/S/T	F/L/I/V	V/A/P/R	F/L/R/K
YDR466W	I_F	Unknown	R/K/S/T	R/K/S/T	L/I/M/V	Q/N/S/T	F/L/R/K
YDR490C (PKH1)	I_F	MAP cascade, cell wall biogenesis, endocytosis	R/K/S/T	R/K/S/T	I/M/L/V	E/D/Q/S	F/L/R/K
YOL100W (PKH2)	I_F	MAP cascade, cell wall biogenesis	R/K/S/T	R/K/S/T	I/M/L/V	E/D/Q/S	F/L/R/K
YBR028C	I_G	Unknown	R/K/S/T	R/K/S/T	V/T/A/P	Q/H/R/K	F/L/R/K
YFL033C (RIM15)	I_G	Regulation of meiosis, stress response	R/K/S/T	K/R/S/T	L/I/M/V	E/Q/S/T	L/V/E/D
YNL161W (CBK1)	I_G	Conjugation with cellular fusionellular fusion, morphogenesis, cell polarity, cell cycle regulation, pheromone response	R/K/S/T	K/R/S/T	F/L/I/V	E/Q/S/T	R/K/S/T
CMK1	II_A	Calmodulin-dependent protein kinase	R/K	Q/S/T/R	A/V/P/G	E/D/Q/S	E/D/L/V
CMK2	II_A	Calmodulin-dependent protein kinase	R/K	Q/S/T/R	A/V/P/G	Q/S/T/N	E/D/L/Y
RCK1	II_A	Regulation of meiosis	R/K/S/T	R/K/S/T	L/I/M/V	E/D/Y/S	F/L/R/K
RCK2	II_A	Regulation of meiosis	R/K/S/T	Q/S/T/A	V/I/T/A	E/D/Y/S	F/L/R/K
KIN1	II_B	Exocytosis, cell symmetry	S/E/H/Q	A/G/V/L	N/S/D	D/E/S/Q	F/L/D/E
KIN2	II_B	Exocytosis, cell symmetry	S/E/H/Q	A/G/V/L	N/S/D	D/E/S/Q	F/L/D/E
KIN4	II_B	Unknown	R/K	L/I/M/R	G/S/T/A	R/K/S/T	R/K/Q/E
SNF1	II_B	AMP-activated protein kinase, cell adhesion, response to nitrogen starvation, filamentous growth, glucose metabolism, regulation of carbohydrate metabolism	R/K	Q/S/T/A	V/T/P/A	F/V/Q/T	R/K/Q/N
YPL141C	II_B	Unknown	R/K	L/I/M/R	G/S/T/A	Q/N/S/T	R/K/Q/E
YPL150W	II_B	Unknown	R/K	R/L/I/M	A/T/V/G	Q/K/R/S	F/L/R/K
GIN4	II_C	Axial budding, septin ring assembly	R/K/S/T	E/D/S/Y	V/T/P/A	V/I/S/T	R/K/Q/E
HSL1	II_C	Cell cycle regulation (G2/M transition of mitotic cell cycle), cell morphogenesis checkpoint, septin checkpoint)	R/K/S/T	E/D/S/Y	V/T/P/A	Q/R/K/S	R/K/Q/E
KCC4	II_C	Axial budding, septin ring assembly	R/K/S/T	E/D/S/Y	V/T/P/A	V/I/S/T	R/K/Q/E
ATG1	II_D	Vesicle organization and biogenesis, autophagy	R/F	S/A/L/I	F/L/M/I	A/V/I	I/L/M/A
DUN1	II_D	DNA damage response, cell cycle checkpoint	R/K	Q/R/S/M	V/I/L/T	Q/E/D/S	F/L/R/K
MEK1	II_D	Meiosis	R/K/S/T	R/K/S/T	V/T/P/A	E/D/Q/S	F/L/R/K
YMR291W	II_D	Unknown	R/K	Q/R/S/M	V/T/T/A	E/D/S/T	L/V/R/K
CAK1	III_A	Cell cycle, meiosis	Q/N/S/T	V/T/A/R	V/A/N/E	F/L/I/M	K/R/Q/S
CDC28	III_A	Cyclin-dependent protein kinase, regulation of mitosis and meiosis	Q/N/S/T	L/V/P/A	P	P/L/R/K	P/V/R/L
KIN28	III_A	Cyclin-dependent protein kinase, transcriptional regulation (Pol II promoter)	A/Q/S/T	L/V/P/A	P	P/L/R/K	R/K/S/D
PHO85	III_A	Cyclin-dependent protein kinase, cell cycle, glycogen metabolism, phosphate metabolism	Q/N/S/T	L/V/P/A	P	P/L/R/K	P/V/R/K
UME5 (SSN3)	III_A	Cyclin-dependent protein kinase, meiosis, regulation of transcription (Pol II promoter)	L/A/I/T	L/V/P/A	P	P/L/R/K	L/V/R/K
FUS3	III_B	MAP kinase, cell cycle arrest, cellular fusion	A/Q/N/S	L/V/P/A	P	P/L/R/S	P/R/K/S
HOG1	III_B	Actin filament organization, osmoregulation, transcriptional regulation (Pol II promoter)	A/Q/N/S	L/V/P/A	P	P/L/I/T	P/L/R/K
KSS1	III_B	MAP kinase, cell cycle arrest, pseudohyphal growth, conjugation with cellular fusion	A/Q/N/S	L/V/P/A	P	P/L/I/T	P/R/K/S
SLT2	III_B	Cell wall organization and biogenesis	F/L/I/M	L/V/P/A	P	P/L/I/T	P/R/K/S
SMK1	III_B	MAP kinase, spore wall assembly	F/L/I/M	L/V/P/A	P	P/L/I/T	F/L/R/K
YKL161C	III_B	Unknown	E/D/S/N	L/V/P/A	P	P/L/V/D	P/L/S/D
MCK1	III_C	Double-strand break repair, meiosis, mitotic chromosome segregation, response to stress, sporulation	A/Q/N/S	L/V/P/A	P	P/Q/K/S	P/V/R/K
MDS1 (RIM11)	III_C	Proteolysis, response to stress, sporulation	Q/N/S/T	L/V/P/A	P	P/L/E/D	P/V/R/K
MRK1	III_C	Proteolysis, response to stress	Q/N/S/T	L/V/P/A	P	P/L/E/D	P/V/R/K
YOL128C (YGK3)	III_C	Proteolysis, response to stress	A/Q/N/S	L/V/P/A	P	P/Q/E/S	P/V/R/K
IME2	III_D	Regulation of meiosis	R/K/S/T	L/V/P/A	P	P/L/R/S	L/V/R/K
KNS1	III_D	Unknown	K/R/S/T	L/V/P/A	P	P/L/E/D	L/R/K/D
YAK1	III_D	Cell growth and maintenance	R/K/S/T	L/V/P/A	P	P/H/K/S	P/V/R/K
YMR216C (SKY1)	III_D	Cell ion homeostasis, splice site selection, nuclear transport	Q/N/S/T	R/P/V/S	P	P/L/I/T	F/L/R/K
CTK1	III_E	Transcritional regulation (Pol II promoter)	A/Q/N/S	L/V/P/A	P	P/L/R/K	F/L/R/K
SGV1 (BUR1)	III_E	Transcription	L/V/F/T	L/V/P/A	P	P/L/I/T	R/K/S/D
BCK1	IV_A	MAP kinase kinase kinase, cell polarity, response to nutrients	Q/N/S/A	V/P/A/T	L/I/M/F	S/T/R/K	F/L/R/K
SSK2	IV_A	MAP kinase kinase kinase, actin cytoskeleton organization and biogenesis, osmosensory signaling pathway	Q/N/S/A	V/T/A/R	V/I/M/F	V/I/M/L	R/K/L/S
SSK22	IV_A	MAP kinase kinase kinase, osmosensory signaling pathway	Q/N/S/A	V/T/A/R	V/I/M/F	V/I/M/L	L/V/R/K
STE11	IV_A	MAP kinase kinase kinase, pseudohyphal growth, conjugation with cellular fusion	Q/S/N/A	V/P/A/T	L/I/M/F	S/Q/E/D	F/L/R/K
CLA4	IV_B	Rho signal transduction, bud growth, cytokinesis, cell polarity	Q/N/S/A	V/L/T/R	F/L/I/M	Q/E/D/S	F/L/R/K
STE20	IV_B	Bud site selection, pseudohyphal growth, conjugation with cellular fusion	Q/N/S/A	V/L/T/R	F/L/I/M	Q/E/D/S	F/L/R/K
YOL113W (SKM1)	IV_B	Regulation of cell cycle	L/V/P/A	V/L/T/R	F/L/I/M	Q/E/D/S	F/L/R/K
CDC15	IV_C	Cytokinesis, regulation of exit from mitosis	Q/N/S/A	Q/S/T/A	A/V/P/T	R/K/S/T	F/L/R/K
NRK1 (KIC1)	IV_C	Cell wall organization and biogenesis, cellular morphogenesis	Q/N/S/A	V/L/T/R	V/L/I/M	R/K/S/T	F/L/R/K
SPS1	IV_C	Sporulation	R/S/T	V/L/T/R	V/L/I/M	V/P/A/S	L/V/R/K
MKK1	V_A	MAP kinase kinase	Q/N/S/A	V/T/A/R	S/T/N/H	Q/R/Y/S	L/I/R/K
MKK2	V_A	MAP kinase kinase	Q/N/S/A	V/T/A/R	S/T/N/H	Q/R/Y/S	L/I/R/K
PBS2	V_A	Actin filament organization, osmoregulation	Q/N/S/A	Q/R/S/M	S/N/Q/H	R/K/Y/S	Q/R/K/S
STE7	V_A	Pseudohyphal growth, conjugation with cellular fusion	Q/N/S/A	I/T/S/R	H/M/I/T	T/L/V/Y	L/V/R/K
KIN3	V_B	Chromosome segregation	R/S/T	V/L/R/S	L/I/M/V	E/D/Y/S	R/K/L/S
AKL1	V_C	Unknown	Q/N/S	N/S/T/R	E/Y/V/T	F/L/V/T	F/R/K/S
ARK1	V_C	Actin filament organization, cytokinesis	F/L/I/M	N/S/T/R	E/Y/V/T	E/D/Y/S	I/T/R/K
PRK1 (PAK1)	V_C	Actin filament organization, cytokinesis	F/L/I/M	N/S/T/R	E/Y/V/T	L/V/A/S	R/K/N/S
CKI3 (YCK3)	VI_A	Unknown	E/D/S	E/D/S	V/I/A/E	E/D/S	E/D/S
HRR25	VI_A	DNA repair, cell growth, chromosome segregation, meiosis, mitosis, nuclear division	E/D/S	E/D/S	V/I/A/E	E/D/S	E/D/S
YCK1	VI_A	Cellular morphogenesis, cytokinesis, endocytosis	E/D/S	E/D/S	V/I/A/E	E/D/S	E/D/S
YCK2	VI_A	Cellular morphogenesis, cytokinesis, endocytosis	E/D/S	E/D/S	V/I/A/E	E/D/S	E/D/S
CDC7	VI_B	Regulation of DNA replication	E/D/S	E/D/S	E/D/S	E/D/S	E/D/S/L
CKA1	VI_B	G1/S and G2/M transition of mitotic cell cycle, cell ion homeostasis, cell polarity, flocculation, regulation of transcription (Pol I and Pol III promoters), response to DNA damage	E/D/S	E/D/S	E/D/S	E/D/S	E/D/S/L
CKA2	VI_B	G1/S and G2/M transition of mitotic cell cycle, cell ion homeostasis, cell polarity, flocculation, regulation of transcription (Pol I and Pol III promoters, response to DNA damage	E/D/S	E/D/S	E/D/S	E/D/S	E/D/S/L
HAL5	VI_C	Cation homeostasis	R/K/S/T	V/L/T/R	R/K/N/G	V/I/N/T	L/S/R/K
NPR1	VI_C	Regulation of nitrogen utilization	R/K/S/T	V/L/T/R	R/K/A/G	E/D/Y/S	L/S/R/K
PTK1	VI_C	Polyamine transport	R/K/S/T	V/L/T/R	V/I/M/A	R/K/Q/S	D/S/R/K
SAT4	VI_C	G1/S transition of mitotic cell cycle, cation homeostasis	R/K/S/T	V/L/T/R	V/N/D/G	Q/R/N/S	L/S/R/K
YDL025C	VI_C	Unknown	R/K/S/T	V/L/T/R	R/K/A/G	E/D/F/I	F/L/I/V
YDL214C (PRR2)	VI_C	Receptor signaling, MAPK cascade	R/K/S/T	V/L/T/R	R/K/A/G	E/D/Y/S	F/L/I/V
YJR059W (PTK2)	VI_C	G1/S transition of mitotic cell cycle, cell ion homeostasis, polyamine transport	R/K/S/T	V/L/T/R	V/I/L/A	R/K/Q/S	L/V/R/K
YKL168C	VI_C	Unknown	R/K/S/T	V/L/T/R	R/K/N/G	R/K/S/T	F/L/I/V
YOR267C (HRK1)	VI_C	Cell ion homeostasis	R/K/S/T	V/L/T/R	R/K/A/G	E/D/Y/S	F/L/I/V
ELM1	VI_D	Axial budding, cytokinesis, pseudohyphal growth, response to osmotic stress	R/K	L/I/M/V	V/T/M/A	I/Y/E	E/D/F/L
PAK1 (YER129W)	VI_D	DNA replication	R/K	L/I/M/V	L/M/F/V	R/K/S/T	E/D/S/T
YGL179C	VI_D	Unknown	Q/N/S/A	L/I/M/V	L/M/F/V	Q/R/F/T	R/K/E/D
KSP1	VI_E	Unknown	R/K/S/T	E/D/S/T	R/K/N/G	R/K/Q/N	R/K/Q/N
SHA3 (SKS1)	VI_E	Glucose transport, transcriptional regulation (Pol II promoter)	R/K/S/T	V/P/T/R	H/M/I/T	F/L/I/M	F/L/I/M
YDR247W (VHS1)	VI_E	G1/S transition of mitotic cell cycle	R/K/S/T	V/P/T/R	H/M/I/T	F/L/I/M	F/L/I/M
YAL017W (PSK1)	VI_F	Hexose metabolism	R/K/S/Y	K/R/S/T	V/A/P/T	E/D/Y/S	L/I/M/V
YOL045W (PSK2)	VI_F	Hexose metabolism	R/K/S/T	K/R/S/T	V/A/P/T	E/D/Y/S	L/I/M/V
BUD32	VII_A	Bud site selection	R/K/S/T	H/T/K/M	R/V/I/T	V/T/E/D	R/K/Q/S
CDC5	VII_A	DNA replication	Q/N/S/A	Q/S/T/A	L/I/M/V	R/K/S/T	F/L/R/K
CHK1	VII_A	DNA damage response	R/K/S/T	V/L/T/R	L/I/M/V	V/I/L/P	R/K/L/V
GCN2	VII_A	Amino acid biosynthesis, regulation of translational initiation	L/V/T/A	V/T/A/R	G/S/D/A	Q/R/N/S	R/K/S/T
IPL1	VII_A	Chromosome segregation	R/K/S/T	K/R/S/T	F/L/I/M	R/V/I/A	F/L/R/K
IRE1	VII_A	Myo-inositol metabolism, unfolded protein response	Q/N/S	V/I/L/T	E/D/Y/N	F/L/I/M	Q/L/S/T
MPS1	VII_A	Mitotic spindle checkpoint, spindle pole body duplication	R/K	Q/S/T/A	F/L/I/M	R/K/S/T	R/K/N/S
RAD53	VII_A	DNA repair, nucleic acid metabolism	R/K	L/I/M/R	A/V/P/G	Q/F/L/T	L/I/R/K
SWE1	VII_A	G2/M transition of mitotic cell cycle, cell morphogenesis checkpoint, regulation of CDK activity, regulation of meiosis	Q/S/N/A	R/K/S/T	E/D/S	Q/E/R/K	R/K/Q/S
YBR097W (VPS15)	VII_A	Protein-Golgi and vacuolar targeting, vacuolar transport	Q/N/S/A	L/I/M/R	L/M/V/T	F/I/V/T	R/K/Q/E
YGL180W (ATG1)	VII_A	Autophagy	R/K/S/T	V/T/A/R	F/L/I/M	E/D/Y/S	F/L/R/K
YJL057C	VII_A	Unknown	Q/N/S/A	K/M/R/L	A/V/P/G	V/I/M/T	R/K/S/F
YKL116C (PRR1)	VII_A	Receptor signalling, MAPK cascade	R/K/S/T	K/R/S/T	R/K/H/S	V/A/S/T	E/D/S/T
YPL236C	VII_A	Unknown	Q/N/S/A	V/L/T/R	A/V/P/T	L/I/M/F	R/K/H/S
YPR106W	VII_B	Unknown	Q/N/S/A	R/K	V/I/T/A	E/D/Q/S	R/K/S/T
BUB1	VII_B	Mitotic spindle checkpoint	V/P/A/G	V/L/S/T	E/D/Y/S	R/K/S/T	R/K/E/D
YGR052W	VII_B	Unknown	R/K/S/T	Q/A/T/S	H/Q/N/S	R/K/H/Y	K/R/L/T
YKL171W	VII_B	Proteolysis	Q/I/Y/E	V/L/T/R	G/A/V/Q	T/S/N/V	R/K/E/D
YLR253W (YL53)	VII_B	Unknown	R/K	V/L/I/M	Q/K/R	L/I/M/V	E/D/S
a See Experimental Procedures section for the methodology used to make the predictions.
b See Table 1 for the descriptions of the families.
c Functional annotations (RefSeq; Pruitt et al. 2003).
