# Supplementary material for: Protein kinases associated with the yeast phosphoproteome
Source: BMC Bioinformatics. 2006 Jan 31;7:47. doi: 10.1186/1471-2105-7-47 (PMC1373605; doi:10.1186/1471-2105-7-47)
Supplement: Additional File 2 — Table S2: The S. cerevisiae phosphoproteome [file 1471-2105-7-47-S2.xls]

## Sheet: Sheet1
Table S2
The S. cerevisiae phosphoproteome
Protein	Function a	Sequence surrounding the phosphorylation sites b	Location of phosphorylated residue(s) (residue number)
ABF1	Transcription factor	RSNSIDY	467
ABP1	Actin binding (cell polarity)	KSFTPSK	165
ABP1	Actin binding (cell polarity)	PSKSPAP	169
ABP1	Actin binding (cell polarity)	PVKTPSPAP	181, 183
ACC1	Acetyl coenzyme A carboxylase (fatty acid metabolism, nuclear membrane biogenesis)	RAVSVSD	1157
ACE2	Trascriptional regulation	KLTSPKK	701
AKL1	Protein kinase	DKDSNSSITI	1048, 1051
AKL1	Protein kinase	STSSYSS	521
BFR2	Endoplasmic reticulum-Golgi transport	NGESDLSDYG	41
BLM3	Protection from oxidative damage	RARSATPTL	62, 64
BNI5	Cytokinesis, septin ring assembly	PNRSGGS	270
BNI5	Cytokinesis, septin ring assembly	GGSTPLD	274
BNI5	Cytokinesis, septin ring assembly	KYDSPVS	346
BNI5	Cytokinesis, septin ring assembly	PVSSPIT	350
BOI2	Phospholipid binding, cell polarity	KALSPIP	519
BOI2	Phospholipid binding, cell polarity	PSPTRNS	525
BRE5	Unknown	NASTPSSSPE	336, 339
BUD4	GTP binding, bud site selection	RVNSELE	91
BUD4	GTP binding, bud site selection	LEESPAA	96
CCC1	Metal ions homeostasis	NDLSSSSSDI	49, 52
CDC11	Phosphatidylinositol binding, cell wall biogensis, cytokinesis	LNGSSSSSTT	316, 319
CDC39	Ribonuclease, transcription regulation, cell cycle	RRQTPLQ	2102
CDC47	DNA replication	TMDTDQE	811
CDC47	DNA replication	SLVSTPK	819
CHD1	ATPase, transcription factor	AANSDSDDD	987, 989
CHO1	Phosphatidylserine synthase	GYASDEV	34
CHO1	Phosphatidylserine synthase	GTLSRRA	42
CHS2	Chitin synthase (cytokinesis, osmotic stress response)	AHNSPVA	86
CHS2	Chitin synthase (cytokinesis, osmotic stress response)	YRDSAHN	82
CLA4	Protein kinase (bud growth, cytokinesis, cell polarity)	PNNSQRSLQQ	367, 370
CRN1	Actin filament organization	APKSPSPLK	454, 456
CRN1	Actin filament organization	KSATPPS	575
CRN1	Actin filament organization	KTKSPEQ	567
CTK1	Protein kinase, transcriptional regulation	ADYTNRV	338
CTK3	Subunit of CTK1 (transcriptional regulation)	ITSSSTTTPP	31, 34
CYK3	Cytokinesis	KKLSSSM	115
CYK3	Cytokinesis	MPNSPKK	122
DBP10	RNA helicase, ribosomal RNA maturation	EADSDSDDE	398, 400
DIP5	Dicarboxylic amino acid permease, amino acid transport	RNSSSLD	18
DIP5	Dicarboxylic amino acid permease, amino acid transport	SLDSDHD	22
DIP5	Dicarboxylic amino acid permease, amino acid transport	TSTSPRN	13
ECM25	Cell wall organization and biogenesis	RSRSPSP	404
EDE1	Endocytosis	ANSTGVS	245
EDE1	Endocytosis	TPLSANS	241
EDE1	Endocytosis	DGESVSSIQ	1093, 1095
EDE1	Endocytosis	IQESPKI	1100
EDE1	Endocytosis	VATTPKS	1340
ENO1, ENO2	Enolase (phosphopyruvate hydratase), carbohydrate metabolism	YARSVYD	10
ERG6	Sterol methyltransferase (ergosterol biosynthesis)	ETPSQTSQEA	375, 378
FEN1	Fatty acid elongase (sphingolipid biosynthesis)	NVPTPSPSPKP	334, 336, 338
FPR4	Peptydil-prolyl cis-trans isomerase	EDESESEQE	80, 82
GCS1	GTP-ase activating protein, actin binding, endoplasmic reticulum-Golgi transport	RSATPAN	170
GCS1	GTP-ase activating protein, actin binding, endoplasmic reticulum-Golgi transport	ANSSNGA	175
GLY1	L-threonine aldolase (amino acid metabolism)	SESTEVD	370
GNP1	Glutamine permease, amino acid transport	RKSSYITVDG	124, 127
GPA2	Heterotrimeric G protein alpha subunit (cell growth, sporulation)	QTASAGSDNV	20, 23
GPD1	Glycerol-3-phosphate dehydrogenase (glycerol metabolism)	RSSSSVSLKA	24, 27
GPD2	Glycerol-3-phosphate dehydrogenase (glycerol metabolism)	RSDSAVS	72
GPD2	Glycerol-3-phosphate dehydrogenase (glycerol metabolism)	RSDSAVSIVH	72, 75
GSY1	Glycogen synthase (glycogen metabolism)	RPLSVPG	650
GSY1	Glycogen synthase (glycogen metabolism)	VPGSPKV	654
GSY2	Glycogen synthase (glycogen metabolism)	RPLSVPG	650
GSY2	Glycogen synthase (glycogen metabolism)	VPGSPRD	654
GTS1	Transcription factor (cellular morphogenesis, cell cycle regulation)	RSHSFYK	170
HOG1	MAP kinase (actin filament organization, osmoregulation)	PQMTGYVST	174
HSP26	Chaperone, stress response	SQESWGN	211
HSP26	Chaperone, stress response	EVSSQESWGN	208, 211
HSP26	Chaperone, stress response	LANTPAK	42
HSP30	Protein folding, stress response	VPESPRA	308
HTA1	Histone (DNA binding, chromatin assembly)	TKASQEL	129
HXK1, HXK2	Hexokinase (fructose metabolism)	RKGSMAD	15
HXT2	Hexose transport	ESGSQQT	13
HXT2	Hexose transport	QQTSIHSTPI	17, 20
HXT2	Hexose transport	KLETDESPIQ	29, 32
IRA2	Ras GTPase activator	LNSSPKN	928
IRA2	Ras GTPase activator	NVNSLNS	924
IST2	Possible calcium or sodium channel, osmotic stress response	SSSSSSAAK	924, 926
IST2	Possible calcium or sodium channel, osmotic stress response	KVPTVGSYGV	726, 729
KSP1	Protein kinase	NESSSTSPDE	969, 973
MCM3	DNA helicase, initiation of DNA replication	TASSVNA	793
MCM3	DNA helicase, initiation of DNA replication	ATPSSAR	799
MCM3	DNA helicase, initiation of DNA replication	NSGSPIK	781
MCM3	DNA helicase, initiation of DNA replication	QPASNSG	777
MLF3	Unknown	PATSPYV	293
MLF3	Unknown	PYVSPQQ	297
MOB1	Protein kinase regulation (cell cycle regulation)	QRMSPVL	79
MOB1	Protein kinase regulation (cell cycle regulation)	VLTTPKR	84
MON2	Protein transport	RNISTSSVTT	564, 567
MRH1	Unknown	PAATPNL	294
MRH1	Unknown	PVASPRP	288
MSC3	Meiotic recombination	NNDSRAN	151
MSC3	Meiotic recombination	RANSITV	155
MSL5	RNA binding, splicing	LNRSPSAAS	93, 95
MSN2	Transcription factor (stress response)	RRPSYRR	620
MYO3	Myosin (endocytosis, exocytosis, polar budding, osmotic stress response)	RSMSLLG	777
NCB2	Transcriptional regulation	HHNSVSD	135
NCB2	Transcriptional regulation	PVKSEDSS--	142, 146
NEW1	Transporter	PVDTDDE	1191
NIP1	Nuclear transport	NYDSSDEE	98, 99
NIP1	Nuclear transport	DEESDEE	103
NOT3	Translational initiation	RIGSALN	450
NOT3	Translational initiation	ALNTPKL	454
NOT3	Translational initiation	TTSSNAN	442
NOT3	Translational initiation	NANSRIG	446
NPL3	mRNA binding, mitochondrial targeting	GYDSPRG	349
NPR1	Protein kinase (regulation of nitrogen utilization)	RQSSIYS	317
NRD1	RNA binding, nucleic acid metabolism	RNRSRSPPA	262, 264
NTH1	Trehalose hydrolysis, stress response	RLSSLSEFN	21, 23
NTH1	Trehalose hydrolysis, stress response	RRGSEDD	83
NUP145	Nucleoporin	PDLSDAD	679
NUP145	Nucleoporin	IEASPKL	689
NUP2	Nucleoporin	QRETYDSNESDDD	14, 17, 20
NUP2	Nucleoporin	TYDSNESDDD	17, 20
OAF1	Transcription factor (fatty acid metabolism, peroxisome biogenesis)	RSASPIN	144
OAF1	Transcription factor (fatty acid metabolism, peroxisome biogenesis)	SGDSPDT	155
PAM1	Psudohyphal growth	GNNSSGND	462, 463
PAN1	Endocytosis, cytokinesis, budding	RSSSPSY	1003
PAN1	Endocytosis, cytokinesis, budding	ASASSTS	1252
PAN1	Endocytosis, cytokinesis, budding	STSTFDA	1256
PAT1	Regulation of translational initiation, chromosome segregation	RRRSSYAFN	456
PBS2	MAPKK (actin filament organization, osmoregulation)	SVGSNQS	71
PBS2	MAPKK (actin filament organization, osmoregulation)	SSQSPQH	83
PDA1	Pyruvate dehydrogenase component (pyruvate metabolism)	GGHSMSD	313
PDR5	Multidrug resistance transporter, ATPase	MQNSTQSAPN	58, 61
PDR5	Multidrug resistance transporter, ATPase	STQSAPN	61
PEA2	Actin filament organization, cell polarity, polar budding	NTSSPPI	226
PEA2	Actin filament organization, cell polarity, polar budding	PPISPNA	230
PFK2	Phosphofructokinase (glycolysis)	KVHSYTD	171
PMA1	Proton pump, regulation of pH	RVSTQHE	912
PMA2	Proton pump, regulation of pH	RVSTQHE	941
POM34	Nucleoporin	MMNSQSPRG	292
POM34	Nucleoporin	NSQSPRG	294
PRS5	Ribose phosphate diphosphokinase (nucleic acid and amino acid metabolism)	KTTSTSSTSSQS	364, 367, 369
PRS5	Ribose phosphate diphosphokinase (nucleic acid and amino acid metabolism)	KTTSTSSTSS	364, 367
PTR2	Peptide transport	PMESLRSTTK	594, 597
PTR2	Peptide transport	SYVSDDV	39
PTR2	Peptide transport	VANSTER	45
RAS2	Ras GTPase (pseudohyphal growth, sporulation)	RKMSNAA	213
RAS2	Ras GTPase (pseudohyphal growth, sporulation)	RNASIESKTG	235, 238
REG1	Protein phosphatase (cell growth, carbohydrate metabolism, transcriptional regulation)	SRRSDSG	570
REG1	Protein phosphatase (cell growth, carbohydrate metabolism, transcriptional regulation)	GVHSPIT	576
REG1	Protein phosphatase (cell growth, carbohydrate metabolism, transcriptional regulation)	SGSTNSLYD	776, 778
RPA190	RNA polymerase subunit (transcription)	DKESDSDSEDE	1413, 1415, 1417
RPL12A	Ribosomal protein (protein synthesis)	LGLSPKK	38
RPL24A	Ribosomal protein (protein synthesis)	AATSR--	154
RPL25	Ribosomal protein (protein synthesis)	VRTSATF	29
RPL3	Ribosomal protein (protein synthesis)	RAASIRA	24
RPL7A, RPL7B	Ribosomal protein (protein synthesis)	KILTPESQLK	8, 11
RPN8	Proteosomal subunit (ubiquitin-dependent protein catabolism)	SKVSDDS	314
RPN8	Proteosomal subunit (ubiquitin-dependent protein catabolism)	DSESESG	319
RPP1A	Ribosomal protein (protein synthesis, elongation step)	KEESDDD	96
RPP2B	Ribosomal protein (protein synthesis, elongation step)	KEESDDD	100
RPS31	Ribosomal protein (protein synthesis)	VYTTPKK	87
RPS6A	Ribosomal protein (protein synthesis)	RASSLKA	233
RPS6A	Ribosomal protein (protein synthesis)	RRASSLKA	232, 233
S45866	Unknown	RSYTNTT	375
S45866	Unknown	HNVSTSN	404
S45866	Unknown	NSPSTDN	411
SEC1	Exocytosis	SPKSGTS	687
SEC1	Exocytosis	GTSSPKA	691
SEC3	Cytokinesis, cell polarity	RTISGSSAHH	32, 35
SEC31	Endoplasmic reticulum-Golgi transport, autophagy	RAPSSVSMVS	974, 977
SEC31	Endoplasmic reticulum-Golgi transport, autophagy	RAPSSVS	974
SEC31	Endoplasmic reticulum-Golgi transport, autophagy	SMVSPPP	983
SEC31	Endoplasmic reticulum-Golgi transport, autophagy	RVPSLVA	992
SEC31	Endoplasmic reticulum-Golgi transport, autophagy	TSESPRA	999
SEC4	Rab GTPase (cytokinesis, exocytosis, polar budding)	RTVSASSGSG	8, 11
SEC4	Rab GTPase (cytokinesis, exocytosis, polar budding)	GNISINSGSG	201, 204
SGV1	Protein kinase (transcription)	AKYTSVV	240
SHP1	Glycogen metabolism, sporulation	RKGSTSPEP	106, 108
SIN3	Histone deacetylase (chromatin silencing, transcriptional regulation)	IRVTTPM	303
SIN3	Histone deacetylase (chromatin silencing, transcriptional regulation)	NNNISPSG	316
SLA2	Cytoskeleton component (actin filament assembly, exocytosis, endocytosis, cell wall biogenesis, polar budding)	RTPTPTP	296
SLA2	Cytoskeleton component (actin filament assembly, exocytosis, endocytosis, cell wall biogenesis, polar budding)	PAISPRP	308
SLT2	MAP kinase (cell wall organization and biogenesis)	QFLTEYVAT	190, 192
SMI1	Cell wall organization and biogenesis	STGSSSSMER	200, 203
SMY2	Cytoskeleton organization and biogenesis	FQKSPKG	587
SOK2	Transcription factor (pseudohyphal growth)	KSISPRT	539
SOL1	tRNA processing	RVNSVRSNAS	65, 68
SOL1	tRNA processing	TQMSGTSLNG	45, 48
SOL2	Phospholuconolactonase (tRNA processing)	CKSTASAAE	62, 64
SPC98	Cytoskeleton component (microtubule nucleation, mitotic spindle assembly)	ERRSMVSSPN	148, 151
SRA1	cAMP-dependent protein kinase regulatory subunit	RSRSSVM	82
SSD1	RNA binding (cell wall organization and biogenesis)	RSSTINN	482
SSD1	RNA binding (cell wall organization and biogenesis)	SLSSPTK	492
STE2	Pheromone alpha factor receptor	QLPTPTSSKN	382, 384, 385
STE2	Pheromone alpha factor receptor	DMYTPDTAAD	411, 414
STF2	ATP synthesis coupled proton transport, response to dessication	RRGSNLQ	69
SUI2	Translational initiation	DNRSDSEDD	292, 294
SUI2	Translational initiation	EDESDDE	301
SUR7	Sporulation	IRKSHER	293
SUR7	Sporulation	DDVSV--	301
SWI4	Transcription factor (cell cycle)	KSTSETS	1003
SWI4	Transcription factor (cell cycle)	ETSSPKN	1007
SYG1	Signal transduction	RRRSSVFE	859, 860
TAT1	Amino acid permease	DEVSGQTAEP	44, 47
TIF5	GTPase activator (regulation of translational initiation)	TAESDDD	397
TPO1	Polyamine transport	AAESEVN	76
TPO1	Polyamine transport	TMNSAAE	72
TPS2	Trehalose phosphatase (carbohydrate metabolism, stress response)	RSASYTG	890
TPS3	Trehalose phosphatase (carbohydrate metabolism, stress response)	RTSSSMSVGN	942, 945
TRS120	Endoplasmic reticulum to Golgi transport	ASTTASS	371
TRS120	Endoplasmic reticulum to Golgi transport	ASSTPRN	375
TSL1	Trehalose phosphate synthase (carbohydrate metabolism, stress response)	RSATRSPSA	75, 77
TyA (S45866)	Protein from retrotransposon (Ty element transposition)	RSYTNTT	375
TyA (S45866)	Protein from retrotransposon (Ty element transposition)	HNVSTSN	404
TyA (S45866)	Protein from retrotransposon (Ty element transposition)	NSPSTDN	411
TyB	Protein from retrotransposon (Ty element transposition)	DSSSADSDMT	157, 160
TyB	Protein from retrotransposon (Ty element transposition)	KNVSRTSPNT	367, 370
TyB	Protein from retrotransposon (Ty element transposition)	PNTTNTK	374
TYS1	Tyrosyl-tRNA synthetase (amino acid activation)	PVATPQK	359
UBP1	Ubiquitin carboxyl-terminal hydrolase (protein deubiquitination)	QQDSSEDE	530, 531
UGP1	UDP-glucose pyrophosphorylase (protein glycosylation)	KTHSTYA	11
VPS13	Vacuolar protein sorting	RTATPQSLQG	1279, 1282
VRP1	Actin binding (actin filament organization, endocytosis, polar budding, osmotic stress response)	PTKSPPP	703
VRP1	Actin binding (actin filament organization, endocytosis, polar budding, osmotic stress response)	TSNSPSK	720
YAK1	Protein kinase (cell growth and maintenance)	RRKSSLVV	127, 128
YAK1	Protein kinase (cell growth and maintenance)	RRASLNS	295
YBR235W	Ion transporter	QSRSQNN	654
YBT1	Bile acid permease	EASSTNSE	1516, 1517
YBT1	Bile acid permease	RANSSAN	944
YBT1	Bile acid permease	SILSRAN	940
YCR023C	Unknown	HRSSLSSLSN	600, 603
YDL113C	Lipid binding (vacuolar protein sorting)	PKKSPKK	49
YDL113C	Lipid binding (vacuolar protein sorting)	GVGSPKK	45
YDL166C	Oxidative stress response	GPRSDDE	188
YDL166C	Oxidative stress response	DEDSE--	196
YDL189W	Unknown	RRASVEG	466
YDL189W	Unknown	VEGSPSS	470
YDL222C	Cell wall organization and biogenesis	ESPSVDTGAQ	232, 235
YDL223C	Cellular morhogenesis	AEHTPRH	997
YDL223C	Cellular morhogenesis	STHSAEH	993
YDL223C	Cellular morhogenesis	SVGSMGSGKS	959, 962
YDR090C	Unknown	SRLSV--	309
YDR372C	Vacuolar protein sorting	RADSGDT	14
YDR372C	Vacuolar protein sorting	DTSSIHS	19
YDR384C	Transporter (nitrogen utilization)	.MTSSASSPQD	3, 6, 7
YDR466W	Protein kinase	SKASSEP	679
YDR466W	Protein kinase	EPSSPPP	684
YEF3	Translational elongation	AYVSSDEE	1039, 1040
YFR016C	Unknown	TPESPKV	673
YFR017C	Unknown	RRRSTNY	64
YFR017C	Unknown	RRSSGPM	96
YFR024C	Unknown	PTNSGGSGGK	292, 295
YGR138C	Polyamine transport	LTKTETVKS	45, 47
YGR138C	Polyamine transport	RTASALSRTR	102, 105
YHR052W	Proteasome component (protein catabolism)	KSNSKKS	7
YHR052W	Proteasome component (protein catabolism)	KKSTPVSTPSTPS	11, 14, 17
YHR052W	Proteasome component (protein catabolism)	KKSTPVSTPS	11, 14
YHR097C	Unknown	ANSSTTTLD	222, 224
YHR132W	Unknown	RRMSSSSG	106, 107
YHR186C	Unknown	ANLSTMSLVN	491, 494
YHR186C	Unknown	KAGSIQTQSR	478, 481
YIL055C	Unknown	RSISPRY	165
YML029W	Unknown	RSQSPVSFAP	376, 379
YML072C	Unknown	RASSFAR	1404
YML072C	Unknown	RSPSNLN	1342
YML072C	Unknown	TSVTPRA	1350
YMR196W	Unknown	SGLTPQS	1013
YMR196W	Unknown	SISSDKA	1020
YMR295C	Unknown	SSISNTSDHD	11, 14
YNL136W	Unknown	GNTSNET	393
YNL136W	Unknown	NETSPKR	397
YNL156C	Unknown	RSVSIDSTKY	49, 52
YNL156C	Unknown	RILSASSIHE	90, 93
YNL321W	Unknown	KSHSVPD	110
YNL321W	Unknown	ATPSSPK	120
YOR042W	Unknown	YIDTPDTETK	364, 367
YOR052C	Unknown	RSSSNSSVTS	58, 61
YOR175C	Unknown	MSFSGYSPKP	607, 610
YOR220W	Unknown	SSLSPDK	152
YOR220W	Unknown	SLESPTM	160
YOR273C	Polyamine transport	TMETDPSTRE	589, 592
YPL247C	Unknown	KRSSISF	12
YPR156C	Polyamine transport	RTETVKSLQD	52, 55
YPR156C	Polyamine transport	RTSTAISRTR	106, 110
YRO2	Unknown (heat shock protein homologue)	DVATDSE--	341, 343
YSC84	Actin organization, endocytosis	DFDSEDE	301
ZUO1	Chaperone	HTWSEFE	50
a Functional annotations (RefSeq; Pruitt et al. 2003).
b The phosphorylated residues are underlined, and the residues not present in the phosphopeptide sequences (Ficarro et al. 2002) are shown in italic.
