# Supplementary material for: Protein kinases associated with the yeast phosphoproteome
Source: BMC Bioinformatics. 2006 Jan 31;7:47. doi: 10.1186/1471-2105-7-47 (PMC1373605; doi:10.1186/1471-2105-7-47)
Supplement: Additional File 3 — Table S3: Protein kinases associated with S. cerevisiae phosphoproteins [file 1471-2105-7-47-S3.xls]

## Sheet: Sheet1
Table S3
Protein kinases associated with S. cerevisiae phosphoproteins
Substrate protein	Predicted protein kinase	Phosphopeptide a	Scansite score b	Estimated probability c	Order of phospho-rylation d
ABF1	MEK1	RSNSIDY	0.147	0.6
ABF1	YAL017W (PSK1)	RSNSIDY	0.147	0.6
ABF1	YOL045W (PSK2)	RSNSIDY	0.147	0.6
ABP1	CDC28	PSKSPAP	0.145	0.6
ABP1	CDC28	PVKTPSPAP	0.125	0.75
ABP1	YAK1	KSFTPSK	0.039	0.95
ABP1	YAK1	PVKTPSPAP	0.082	0.85
ACC1	CMK1	RAVSVSD	0.168	0.5
ACC1	SNF1	RAVSVSD	0.145	0.6
ACE2	YAK1	KLTSPKK	0.129	0.75
AKL1	AKL1	STSSYSS	0.121	0.75
AKL1	CK1 group e	DKDSNSSITI	0.124, 0.144	0.75, 0.6
BFR2	CK2 group f	NGESDLSDYG	0.104	0.75
BLM3	RCK2	RARSATPTL	0.162	0.5	2
BLM3	YAK1	RARSATPTL	0.149	0.6	1
BNI5	CDC28	PVSSPIT	0.145	0.6
BNI5	FUS3	GGSTPLD	0.188	0.33
BNI5	GCN2	PNRSGGS	0.164	0.5
BNI5	YAK1	KYDSPVS	0.143	0.6
BOI2	KSP1	PSPTRNS	0.121	0.75
BOI2	YAK1	KALSPIP	0.129	0.75
BRE5	CDC28	NASTPSSSPE	0.165	0.5	1
BRE5	KCC4	NASTPSSSPE	0.1	0.75	2
BUD4	CDC15	LEESPAA	0.143	0.6
BUD4	CK2 group	RVNSELE	0.193	0.33
BUD4	IRE1	RVNSELE	0.122	0.75
CCC1	CK1 group	NDLSSSSSDI	0.124, 0.124	0.75, 0.75
CDC11	YAK1	LNGSSSSSTT	0.231, 0.274	0.15, 0.05
CDC39	SNF1	RRQTPLQ	— g
CDC47	CK2 group	TMDTDQE	0.212	0.25
CDC47	STE7	SLVSTPK	0.099	0.8
CHD1	CK2 group	AANSDSDDD	0.168, 0.105	0.5, 0.8
CHO1	CK2 group	GYASDEV	0.212	0.25
CHO1	KSP1	GTLSRRA	0.143	0.6
CHS2	UME5	AHNSPVA	0.12	0.75
CHS2	YPR106W	YRDSAHN	0.143	0.6
CLA4	DUN1	PNNSQRSLQQ	0.081	0.85
CLA4	PBS2	PNNSQRSLQQ	0.168	0.5
CRN1	CDC28	APKSPSPLK	0.145	0.6	1
CRN1	FUS3	APKSPSPLK	0.085	0.85	2
CRN1	YAK1	KTKSPEQ	0.148	0.6
CRN1	YAK1	KSATPPS	0.084	0.85
CTK1	MKK1	ADYTNRV	0.257	0.1
CTK3	CK1 group	ITSSSTTTPP	0.183, 0.186	0.4, 0.4
CYK3	TPK1/2/3	KKLSSSM	0.143	0.6
CYK3	UME5	MPNSPKK	0.063	0.9
DBP10	CK2 group	EADSDSDDE	0.105	0.75
DBP10	CK2 group	EADSDSDDE	0.04	0.95
DIP5	CK2 group	SLDSDHD	0.168	0.5
DIP5	KIN28	TSTSPRN	0.06	0.9
DIP5	SNF1	RNSSSLD	0.059	0.9
ECM25	YAK1	RSRSPSP	0.145	0.6
EDE1	CK1 group	DGESVSSIQ	0.062	0.9	2
EDE1	CK1 group	DGESVSSIQ	0.062	0.9	1
EDE1	GCN2	TPLSANS	0.058	0.9
EDE1	GCN2	ANSTGVS	0.183	0.4
EDE1	UME5	IQESPKI	0.061	0.9
EDE1	UME5	VATTPKS	0.039	0.95
ENO1	RCK2	YARSVYD	0.102	0.8
ERG6	MCK1	ETPSQTSQEA	0.183	0.4
ERG6	MCK1	ETPSQTSQEA	0.183	0.4
ERG6	PBS2	ETPSQTSQEA	0.168	0.5
FEN1	CDC28	NVPTPSPSPKP	0.039	0.95	3
FEN1	CDC28	NVPTPSPSPKP	0.101	0.8	2
FEN1	CDC28	NVPTPSPSPKP	0.082	0.85	1
FPR4	CK1 group	EDESESEQE	0.000, 0.082	0.99, 0.85
FPR4	CK2 group	EDESESEQE	0.084, 0.149	0.85, 0.6
GCS1	MKK1	ANSSNGA	0.224	0.25
GCS1	YAK1	RSATPAN	0.193	0.33
GLY1	CK2 group	SESTEVD	0.084	0.85
GNP1	KIN3	RKSSYITVDG	0.168	0.5
GNP1	TPK1/2/3	RKSSYITVDG	0.19	0.33
GNP1	YPK1/2	RKSSYITVDG	0.191	0.33
GPA2	GCN2	QTASAGSDNV	0.101	0.8
GPA2	MKK1	QTASAGSDNV	0.187	0.4
GPD1	BCK1	RSSSSVSLKA	0.141	0.6
GPD1	YKL116C	RSSSSVSLKA	0.104	0.8
GPD2	SNF1	RSDSAVSIVH	0.079	0.85
GPD2	SSK2	RSDSAVSIVH	0.038	0.95
GSY1	CHK1	RPLSVPG	0.191	0.33
GSY1	SLT2	VPGSPKV	0.145	0.6
GSY2	CHK1	RPLSVPG	0.191	0.33
GSY2	SLT2	VPGSPRD	0.145	0.6
GTS1	YAK1	RSHSFYK	0.128	0.75
HOG1	STE7	PQMTGYVST	0.19	0.33
HSP26	MDS1	EVSSQESWGN	— g		1
HSP26	MPS1	EVSSQESWGN	— g		2
HSP26	SMK1	LANTPAK	0.081	0.85
HSP26	UME5	LANTPAK	0.082	0.85
HSP30	UME5	VPESPRA	0.125	0.75
HTA1	MDS1	TKASQEL	— g
HXK1	TPK1/2/3	RKGSMAD	0.19	0.33
HXT2	CK2 group	KLETDESPIQ	0.168	0.5
HXT2	GIN4	KLETDESPIQ	0.084	0.85
HXT2	KCC4	KLETDESPIQ	0.084	0.85
HXT2	PBS2	ESGSQQT	0.163	0.5
HXT2	PBS2	QQTSIHSTPI	0.143	0.6	2
HXT2	SHA3	QQTSIHSTPI	0.275	0.05	1
IRA2	CLA4	NVNSLNS	0.058	0.9
IRA2	KIN28	LNSSPKN	0.083	0.85
IST2	CK1 group	SSSSSSAAK	0.125	0.75
IST2	CK1 group	SSSSSSAAK	0.144	0.6
IST2	SNF1	KVPTVGSYGV	0.144	0.6
IST2	SPS1	KVPTVGSYGV	0.148	0.6
KSP1	CK1 group	NESSSTSPDE	0.144, 0.062	0.6, 0.9
MCM3	GCN2	ATPSSAR	0.192	0.33
MCM3	MKK1	QPASNSG	0.148	0.6
MCM3	MKK1	ATPSSAR	0.189	0.4
MCM3	SGV1	NSGSPIK	0.082	0.85
MCM3	STE11	TASSVNA	0.138	0.66
MLF3	UME5	PATSPYV	0.084	0.85
MLF3	UME5	PYVSPQQ	0.099	0.8
MOB1	SPS1	QRMSPVL	0.081	0.85
MOB1	UME5	VLTTPKR	0	0.99
MON2	CMK2	RNISTSSVTT	0.168, 0.168	0.5, 0.5
MRH1	CDC28	PVASPRP	0.063	0.9
MRH1	CTK1	PAATPNL	0.145	0.6
MSC3	HAL5	NNDSRAN	0.254	0.1
MSC3	SNF1	RANSITV	0.214	0.2
MSC3	YPK1/2	RANSITV	0.169	0.5
MSL5	YAK1	LNRSPSAAS	0.019	0.99
MSL5	YAK1	LNRSPSAAS	0.081	0.85
MSN2	PKC1	RRPSYRR	0.147	0.6
MYO3	TPK1/2/3	RSMSLLG	0.19	0.33
NCB2	AKL1	HHNSVSD	0.256	0.1
NCB2	CK2 group	PVKSEDSS--	— g
NCB2	YFL033C	HHNSVSD	0.23	0.15
NEW1	CK2 group	PVDTDDE	— g
NIP1	CK2 group	NYDSSDEE	0.148, 0.084	0.6, 0.85
NIP1	CK2 group	DEESDEE	0.02	0.99
NOT3	HAL5	TTSSNAN	0.231	0.15
NOT3	HAL5	NANSRIG	0.183	0.4
NOT3	SNF1	RIGSALN	0.214	0.2
NOT3	UME5	ALNTPKL	0.02	0.99
NPL3	CDC28	GYDSPRG	0.188	0.33
NPR1	SNF1	RQSSIYS	0.149	0.6
NRD1	YAK1	RNRSRSPPA	0.128	0.75	1
NRD1	YNR047W	RNRSRSPPA	0.145	0.6	2
NTH1	CK1 group	RLSSLSEFN	0.124	0.75	2
NTH1	PTK1	RLSSLSEFN	0.084	0.85	1
NTH1	YFL033C	RRGSEDD	0.082	0.85
NUP145	CK2 group	PDLSDAD	0.148	0.6
NUP145	UME5	IEASPKL	0.061	0.9
NUP2	CK2 group	QRETYDSNESDDD	0.212, 0.104	0.25, 0.75
NUP2	CLA4/STE20	QRETYDSNESDDD	0.058	0.9
OAF1	MEK1	SGDSPDT	0.102	0.8
OAF1	YAK1	RSASPIN	0.193	0.33
PAM1	CMK2	GNNSSGND	0.12	0.75
PAM1	YKL116C	GNNSSGND	0.223	0.2
PAN1	CK1 group	ASASSTS	0.1	0.8
PAN1	STE11	STSTFDA	0.101	0.8
PAN1	YAK1	RSSSPSY	0.193	0.33
PAT1	TPK1/2/3	RRRSSYAFN	0.19	0.33
PBS2	CDC28	SSQSPQH	0.101	0.8
PBS2	MKK1	SVGSNQS	0.148	0.6
PDA1	YGL179C	GGHSMSD	0.143	0.6
PDR5	CDC15	MQNSTQSAPN	0.082	0.85	2
PDR5	CDC15	MQNSTQSAPN	0.184	0.75	1
PEA2	CDC28	NTSSPPI	0.102	0.8
PEA2	HOG1	NTSSPPI	0.102	0.8
PEA2	MCK1	PPISPNA	0.189	0.33
PFK2	SNF1	KVHSYTD	0.145	0.6
PMA1, PMA2	KIN4	RVSTQHE	— g
POM34	MCK1	MMNSQSPRG	0.121	0.75	2
POM34	PHO85	MMNSQSPRG	— g		1
PRS5	CK1 group	KTTSTSSTSSQS	0.144, 0.082, 0.124	0.6, 0.85, 0.75
PTR2	CK2 group	SYVSDDV	0.168	0.5
PTR2	PAK1 (YER129W)	PMESLRSTTK	0.146	0.6
PTR2	YBR097W	PMESLRSTTK	— g
PTR2	YOL113W	VANSTER	0.104	0.8
RAS2	CMK2	RNASIESKTG	0.148	0.6	1
RAS2	DUN1	RNASIESKTG	0.128	0.75	1
RAS2	HAL5	RNASIESKTG	0.101	0.8	2
RAS2	RCK2	RNASIESKTG	0.128	0.75	1
RAS2	YPK1/2	RKMSNAA	0.142	0.6
REG1	CDC15	SRRSDSG	0.165	0.5
REG1	CDC28	GVHSPIT	0.188	0.33
REG1	YBR097W	SGSTNSLYD	0.058	0.9
REG1	YPK1/2	SGSTNSLYD	0.168	0.5
RPA190	CK2 group	DKESDSDSEDE	0.104, 0.060, 0.020	0.8, 0.9, 0.99
RPL12A	SLT2	LGLSPKK	0.125	0.75
RPL24A	YNR047W	AATSR--	— g
RPL25	YOL113W	VRTSATF	0.147	0.6
RPL3	PKC1	RAASIRA	0.125	0.75
RPL7A, RPL7B	CMK2	KILTPESQLK	— h
RPL7A, RPL7B	MCK1	KILTPESQLK	0.144	0.6	1
RPL7A, RPL7B	MDS1	KILTPESQLK	0.06	0.9	2
RPN8	CK1 group	DSESESG	0.062	0.85
RPN8	CK2 group	SKVSDDS	0.125	0.75
RPN8	CK2 group	DSESESG	0.169	0.5
RPP1A, RPP2B	CK2 group	KEESDDD	0.084	0.85
RPS31	UME5	VYTTPKK	0.125	0.75
RPS6A	CMK2	RRASSLKA	— g		1
RPS6A	TPK1/2/3	RRASSLKA	— g		2
SEC1	MCK1	SPKSGTS	0.163	0.4
SEC1	SLT2	GTSSPKA	0.207	0.25
SEC3	CDC15	RTISGSSAHH	0.232	0.15	2
SEC3	CMK2	RTISGSSAHH	0.078	0.85	1
SEC31	ATG1	RVPSLVA	0.062	0.9
SEC31	CDC28	TSESPRA	0.102	0.8
SEC31	CHK1	RVPSLVA	0.062	0.9
SEC31	CK1 group	RAPSSVSMVS	0.186	0.33
SEC31	CK1 group	RAPSSVSMVS	0.124	0.75
SEC31	FUS3	SMVSPPP	0.02	0.99
SEC31	SNF1	RAPSSVSMVS	0.102	0.8
SEC4	CDC5	GNISINSGSG	0.208	0.25
SEC4	CK1 group	RTVSASSGNG	0.082	0.85	2
SEC4	CMK2	RTVSASSGNG	0.078	0.85	1
SEC4	GCN2	GNISINSGSG	0.101	0.8
SEC4	HAL5	RTVSASSGNG	0.141	0.6	2
SGV1	TPK1/2/3	AKYTSVV	0.191	0.33
SGV1	YJL059W	AKYTSVV	0.255	0.1
SHP1	MDS1	RKGSTSPEP	0.082	0.85	1
SHP1	SNF1	RKGSTSPEP	0.145	0.6	2
SIN3	FUS3	NNNISPSG	0.166	0.5
SIN3	SPS1	IRVTTPM	0.102	0.8
SLA2	CDC28	PAISPRP	0.083	0.85
SLA2	YAK1	RTPTPTP	0.04	0.95
SLT2	STE7	QFLTEYVAT	0.127	0.75
SMI1	CK1 group	STGSSSSMER	0.082, 0.124	0.85, 0.75
SMY2	SGV1	FQKSPKG	0.188	0.33
SOK2	YAK1	KSISPRT	0.148	0.6
SOL1	MKK1	RVNSVRSNAS	0.12	0.75
SOL1	PBS2	TQMSGTSLNG	0.168	0.5
SOL1	PKC1	RVNSVRSNAS	0.1	0.8
SOL1	STE11	TQMSGTSLNG	0.212	0.2
SOL2	YKL116C	CKSTASAAE	0.122	0.75
SOL2	YPR106W	CKSTASAAE	0.187	0.33
SPC98	SSK2	ERRSMVSSPN	0.121	0.75
SRA1	TPK1/2/3	RSRSSVM	0.103	0.8
SSD1	HOG1	SLSSPTK	0.039	0.95
SSD1	YPK1/2	RSSTINN	0.123	0.75
STE2	CK1 group	DMYTPDTAAD	0.144	0.6
STE2	FUS3	QLPTPTSSKN	0.04	0.99	1
STE2	KNS1	DMYTPDTAAD	0.207	0.2
STE2	PBS2	QLPTPTSSKN	0.119	0.75	3
STE2	PBS2	QLPTPTSSKN	0.119	0.75	2
STF2	YKL116C	RRGSNLQ	— g
SUI2	CK2 group	DNRSDSEDD	0.104, 0.084	0.8, 0.85
SUI2	CK2 group	EDESDDE	— g
SUR7	CK1 group	DDVSV--	— g
SUR7	YNR047W	IRKSHER	0.082	0.85
SWI4	CK2 group	KSTSETS	0.168	0.5
SWI4	MCK1	ETSSPKN	0.1	0.8
SYG1	TPK1/2/3	RRRSSVFE	0.168, 0.147	0.5, 0.6	2,1
TAT1	CK1 group	DEVSGQTAEP	0.144	0.6
TAT1	CK1 group	DEVSGQTAEP	0.144	0.6
TIF5	CK2 group	TAESDDD	0.148	0.6
TPO1	ELM1	TMNSAAE	0.146	0.6
TPO1	PRK1	AAESEVN	0.147	0.6
TPS2	YPK1/2	RSASYTG	— g
TPS3	CK1 group	RTSSSMSVGN	0.124	0.75
TPS3	SNF1	RTSSSMSVGN	0.102	0.8
TRS120	CK1 group	ASTTASS	0.062	0.9
TRS120	FUS3	ASSTPRN	0.146	0.6
TSL1	FUS3	RSATRSPSA	0.123	0.75
TSL1	KSP1	RSATRSPSA	0.146	0.6
TSL1	YKL116C	RSATRSPSA	0.104	0.8
TyA (S45856)	AKL1	HNVSTSN	0.232	0.15
TyA (S45856)	KIN3	NSPSTDN	0.168	0.5
TyA (S45856)	PBS2	HNVSTSN	0.168	0.15
TyA (S45856)	YKL116C	RSYTNTT	0.212	0.2
TyB	BUD32	KNVSRTSPNT	0.104	0.8
TyB	CK2 group	DSSSADSDMT	0.105	0.8
TyB	HAL5	KNVSRTSPNT	0.103	0.8
TyB	PRK1	PNTTNTK	0.078	0.85
TYS1	CDC28	PVATPQK	0.145	0.6
UBP1	CK1 group	QQDSSEDE	0.186, 0.062	0.85, 0.9
UBP1	CK2 group	QQDSSEDE	0	0.99
UGP1	SNF1	KTHSTYA	0.144	0.6
VPS13	STE11	RTATPQSLQG	0.08	0.85
VPS13	YAK1	RTATPQSLQG	0.104	0.8
VRP1	FUS1	TSNSPSK	0.146	0.6
VRP1	UME5	PTKSPPP	0.145	0.6
YAK1	TPK1/2/3	RRKSSLVV	0.145, 0.02	0.6, 0.95	2, 1
YAK1	TPK1/2/3	RRASLNS	0.127	0.75
YBR235W	MCK1	QSRSQNN	0.121	0.75
YBT1	CK1 Group	EASSTNSE	0.187	0.33
YBT1	CK1 Group	EASSTNSE	0.125	0.75
YBT1	HAL5	SILSRAN	0.144	0.6
YBT1	SNF1	RANSSAN	0.165	0.5
YCR023C	CK1 Group	HRSSLSSLSN	0.125	0.75
YCR023C	PKC1	HRSSLSSLSN	0.101	0.8
YDL113C	UME5	GVGSPKK	0.061	0.9
YDL113C	UME5	PKKSPKK	0.125	0.75
YDL166C	CK2 group	GPRSDDE	0.148	0.6
YDL166C	CK2 group	DEDSE--	— g
YDL189W	MEK1	RRASVEG	0.064	0.9
YDL189W	UME5	VEGSPSS	0.1	0.8
YDL222C	CK1 group	ESPSVDTGAQ	0.02	0.99
YDL222C	GCN2	ESPSVDTGAQ	0.1	0.8
YDL223C	CK1 group	STHSAEH	0.1	0.8
YDL223C	HSL1	AEHTPRH	0.127	0.75
YDL223C	SHA3	SVGSMGSGKS	0.167, 0.187	0.5, 0.4
YDR090C	PKC1	SRLSV--	— g
YDR372C	CK1 group	DTSSIHS	0.082	0.85
YDR372C	CMK2	RADSGDT	0.058	0.9
YDR384C	PBS2	.MTSSASSPQD	— h
YDR384C	PBS2	.MTSSASSPQD	— h
YDR384C	PTK1	.MTSSASSPQD	— h
YDR466W	CDC28	EPSSPPP	0.02	0.99
YDR466W	MEK1	SKASSEP	0.082	0.85
YEF3	CK1 group	AYVSSDEE	— g
YEF3	CK2 group	AYVSSDEE	— g
YFR016C	UME5	TPESPKV	0.02	0.99
YFR017C	MEK1	RRRSTNY	0.127	0.75
YFR017C	TPK1/2/3	RRSSGPM	0.19	0.33
YFR024C	GCN2	PTNSGGSGGK	0.233	0.05
YFR024C	GCN2	PTNSGGSGGK	0.143	0.6
YGR138C	ARK1	LTKTETVKS	0.192	0.33
YGR138C	BUD32	RTASALSRTR	0.081	0.85
YGR138C	PKC1	LTKTETVKS	0.058	0.9
YGR138C	SNF1	RTASALSRTR	0.059	0.5
YHL186C	PBS2	KAGSIQTQSR	0.104	0.8	2
YHR052W	KIN82	KSNSKKS	— h
YHR052W	SHA3	KKSTPVSTPS	0.125	0.75
YHR052W	SNF1	KKSTPVSTPS	0.082	0.85
YHR097C	CK1 group	ANSSTTTLD	0.206	0.33
YHR097C	RCK2	ANSSTTTLD	0.077	0.85
YHR132W	CMK2	RRMSSSSG	0.1	0.8	1
YHR132W	TPK1/2/3	RRMSSSSG	0.101	0.75	2
YHR186C	KSP1	KAGSIQTQSR	0.209	0.33	1
YHR186C	PBS2	KAGSIQTQSR	0.104	0.8	desci
YHR186C	PRK1 (PAK1)	ANLSTMSLVN	0.167	0.5	1
YHR186C	PTK1	KAGSIQTQSR	0.191	0.33	1
YHR186C	SSK2	ANLSTMSLVN	0.038	0.95	2
YML029W	SPS1	RSQSPVSFAP	0.145	0.6	2
YML029W	SSK22	RSQSPVSFAP	0.1475	0.6	2
YML029W	YAK1	RSQSPVSFAP	0.084	0.85	1
YML072C	CDC28	TSVTPRA	0.101	0.8
YML072C	MPS1	RASSFAR	0.128	0.75
YML072C	SNF1	RSPSNLN	0.169	0.5
YML072C	YPK1/2	RASSFAR	0.129	0.75
YMR196W	GCN2	SISSDKA	0.124	0.75
YMR196W	MCK1	SGLTPQS	0.102	0.8
YMR295C	CK1 group	SSISNTSDHD	0.082	0.85
YMR295C	CK2 group	SSISNTSDHD	0.168	0.5
YNL136W	ARK1	GNTSNET	0.122	0.75
YNL136W	MCK1	NETSPKR	0.081	0.85
YNL156C	CDC15	RSVSIDSTKY	0.146	0.6	2
YNL156C	CMK2	RSVSIDSTKY	0.099	0.8	1
YNL156C	CMK2	RILSASSIHE	0.119	0.75
YNL156C	PAK1	RILSASSIHE	0.101	0.8
YNL321W	CDC15	ATPSSPK	0.165	0.5
YNL321W	MKK1	ATPSSPK	0.102	0.8
YNL321W	TPK1/2/3	KSHSVPD	0.167	0.5
YNL321W	YPK1/2	KSHSVPD	0.17	0.5
YOR042W	BUB1	YIDTPDTETK	0.149	0.6
YOR042W	STE11	YIDTPDTETK	0.058	0.9
YOR052C	CK1 group	RSSSNSSVTS	0.082	0.85
YOR052C	YKL116C	RSSSNSSVTS	0.039	0.95
YOR175C	GCN2	MSFSGYSPKP	0.233	0.05
YOR175C	MCK1	MSFSGYSPKP	0.082	0.85
YOR273C	CK1 group	TMETDPSTRE	0.144	0.6	1
YOR273C	GCN2	TMETDPSTRE	0.233	0.05	2
YPL247C	YPK1/2	KRSSISF	0.083	0.85
YPR156C	KSP1	RTSTAISRTR	0.144	0.6
YPR156C	PKC1	RTETVKSLQD	0.084	0.85
YPR156C	SNF1	RTSTAISRTR	0.039	0.95
YPR156C	STE11	RTETVKSLQD	0.123	0.75
YRO2	CK2 group	DVATDSE--	— g
YRO2	CK2 group	DVATDSE--	— g
YSC84	CK1 group	DFDSEDE	0.062	0.9
YSC84	CK2 group	DFDSEDE	0.128	0.75
ZUO1	CK2 group	HTWSEFE	0.191	0.33
a The phosphorylated residues are underlined, and the residues not present in the phosphopeptide sequences (Ficarro et al. 2002) are shown in italic. When there is more than one phosphorylation site, the one discussed is shown in bold, unless the same protein kinase is predicted for all sites in the peptide.
b Scansite (Yaffe et al. 2001) scores were calculated as described in the text. When the same protein kinase is predicted for all sites in the peptide, the scores are given for the respective sites, starting at the N-terminus. If more than one protein kinase yields a similar score, all the possible kinases are listed.
c Probabilities were calculated as described in the text (Figure 1). When the same protein kinase is predicted for all sites in the peptide, the values are given for the respective sites, starting at the N-terminus.
d The order of phosphorylation is predicted only when phosphorylation affects the specificity at the adjacent sites (see text).
e Protein kinases YCK1, YCK2, YCK3 or HRR25. The predicted specificities are identical.
f Protein kinases CKA1, CKA2 or CDC7. The predicted specificities are too similar to be distinguished.
g Scansite score could not be measured because the phosphorylation site is too close to the C-terminus.
f Scansite score could not be measured because the phosphorylation site is too close to the N-terminus.
